# Supplementary material for: A Small Secreted Virulence-Related Protein Is Essential for the Necrotrophic Interactions of Sclerotinia sclerotiorum with Its Host Plants
Source: PLoS Pathog. 2016 Feb 1;12(2):e1005435. doi: 10.1371/journal.ppat.1005435 (PMC4735494; doi:10.1371/journal.ppat.1005435)
Supplement: S1 Table — ∆ The 314 potential effector candidates are designated as predicted secreted proteins, the gene expression of which is significantly up-regulated during infection of S. sclerotiorum. * indicates different types of predicted secreted proteins, please refer to Fungal Secretome Database (FSD) for details [79]. ** indicates the gene expression change folds detected by DGE. (XLSX) [file ppat.1005435.s010.xlsx]

## Sheet: S1 Table
S1 Table. The potential effector candidates in S. sclerotiorum identified in this study
Effector candidates ∆	Type *	Length	Description	Log2(Ratio) **
SS1G_02904	SP	169	predicted protein	14.3453
SS1G_11189	SP	423	hypothetical protein	14.1981
SS1G_04207	SP	445	hypothetical protein similar to exopolygalacturonase	13.8316
SS1G_02553	SP	290	hypothetical protein similar to exopolygalacturonase	12.8345
SS1G_07039	SP	436	hypothetical protein	12.1957
SS1G_02620	SP3	483	hypothetical protein	11.7989
SS1G_01216	SP3	398	hypothetical protein	11.7249
SS1G_12605	SP	400	hypothetical protein	11.6733
SS1G_07496	SL	821	hypothetical protein	11.4767
SS1G_01384	SP	541	hypothetical protein	11.3515
SS1G_04541	SP3	713	hypothetical protein	11.2497
SS1G_08634	SP3	437	hypothetical protein	11.2318
SS1G_13385	SP	519	hypothetical protein	11.196
SS1G_13872	SP	331	hypothetical protein	11.1402
SS1G_05989	SP	211	hypothetical protein	11.1013
SS1G_01005	SP3	904	hypothetical protein	10.9578
SS1G_12191	SP	353	hypothetical protein	10.9144
SS1G_07280	SP	475	hypothetical protein	10.7993
SS1G_09020	SP	450	hypothetical protein	10.7993
SS1G_08550	SP	89	hypothetical protein	10.6733
SS1G_02760	SP	248	predicted protein	10.5641
SS1G_02334	SP	504	hypothetical protein	10.4767
SS1G_02703	SP	400	hypothetical protein	10.3509
SS1G_14146	SP3	536	hypothetical protein similar to lipase	10.3185
SS1G_11922	SP	321	hypothetical protein	10.2843
SS1G_08747	SP3	1031	hypothetical protein	10.1774
SS1G_03041	SP	251	hypothetical protein	10.1395
SS1G_12917	SP	394	hypothetical protein	10.1395
SS1G_10071	SP	381	hypothetical protein	10.102
SS1G_03523	SP	172	hypothetical protein	10.062
SS1G_13736	SP3	525	hypothetical protein	10.021
SS1G_09998	SP3	344	predicted protein	9.98014
SS1G_13635	SP	222	predicted protein	9.89178
SS1G_09366	SP3	777	hypothetical protein	9.89178
SS1G_09578	SP	225	hypothetical protein	9.84549
SS1G_07565	SP3	1016	hypothetical protein	9.79928
SS1G_01373	SP	250	hypothetical protein	9.64746
SS1G_01472	SP	583	hypothetical protein	9.53528
SS1G_09270	SP	173	hypothetical protein	9.35094
SS1G_13501	SP	683	hypothetical protein	9.35094
SS1G_00746	SP	440	hypothetical protein	9.32893
SS1G_07749	SP	222	hypothetical protein	9.2854
SS1G_03387	SP	587	hypothetical protein	9.21432
SS1G_09129	SP	594	hypothetical protein	9.21432
SS1G_14310	SP3	235	hypothetical protein	9.21432
SS1G_07919	SP3	988	hypothetical protein	9.13955
SS1G_06765	SP	576	hypothetical protein	9.0607
SS1G_07162	SP	888	hypothetical protein	9.0607
SS1G_08430	SP3	500	hypothetical protein	9.0607
SS1G_06222	SP3	629	hypothetical protein	8.98014
SS1G_13322	SP3	2138	hypothetical protein similar to polyketide synthase	8.98014
SS1G_14382	SP3	164	predicted protein	8.98014
SS1G_08858	SP	354	hypothetical protein	8.89178
SS1G_10936	SP	339	predicted protein	8.89178
SS1G_05454	SP3	1761	hypothetical protein	8.89178
SS1G_08698	SP	409	hypothetical protein	8.79766
SS1G_10397	SP3	155	hypothetical protein	8.79766
SS1G_06235	SP	469	hypothetical protein	8.70044
SS1G_04343	SP3	605	hypothetical protein	8.70044
SS1G_08229	SP	444	hypothetical protein	8.59246
SS1G_14104	SP3	365	hypothetical protein	8.59246
SS1G_06373	SL	69	predicted protein	8.59246
SS1G_00501	SP	246	hypothetical protein	8.47573
SS1G_01116	SP	549	hypothetical protein	8.47573
SS1G_05110	SP	452	hypothetical protein	8.47573
SS1G_06218	SP	205	hypothetical protein	8.47573
SS1G_12595	SP	62	predicted protein	8.47573
SS1G_13982	SP	535	hypothetical protein	8.47573
SS1G_13255	SP	841	hypothetical protein	8.28575
SS1G_09620	SL	284	hypothetical protein	8.21062
SS1G_09866	SP	422	hypothetical protein	8.10746
SS1G_00042	SL	258	hypothetical protein	7.94455
SS1G_08889	SP3	738	hypothetical protein	7.51471
SS1G_13386	SP	255	hypothetical protein	7.43157
SS1G_10707	SP	381	hypothetical protein	7.02136
SS1G_04551	SP	332	hypothetical protein	6.99809
SS1G_09246	SP	163	predicted protein	6.63133
SS1G_02068	SP	163	predicted protein	6.34773
SS1G_04468	SP	526	hypothetical protein	6.27329
SS1G_03602	SP	617	hypothetical protein	6.24012
SS1G_05980	SP3	525	hypothetical protein	5.93235
SS1G_14127	SP	494	hypothetical protein	5.90108
SS1G_04958	SP	585	hypothetical protein	5.8696
SS1G_06037	SP	421	Glucan 1,3-beta-glucosidase precursor (Exo-1,3-beta-glucanase)	5.85388
SS1G_11585	SP	349	hypothetical protein	5.82967
SS1G_13965	SP	125	hypothetical protein	5.78086
SS1G_05434	SP	408	hypothetical protein	5.75917
SS1G_05368	SP3	803	hypothetical protein	5.54851
SS1G_12937	SP	409	hypothetical protein	5.51717
SS1G_14396	SP3	575	hypothetical protein	5.49059
SS1G_10683	SP	425	hypothetical protein	5.46206
SS1G_08104	SP	300	hypothetical protein	5.16008
SS1G_10229	SP3	290	hypothetical protein	5.11806
SS1G_10037	SP3	519	hypothetical protein	5.03197
SS1G_09248	SP	94	predicted protein	4.98206
SS1G_01107	SP	191	predicted protein	4.88552
SS1G_07404	SP	282	predicted protein	4.86097
SS1G_03629	SP	434	Aspartyl protease	4.76131
SS1G_11930	SP	524	hypothetical protein	4.6536
SS1G_05192	SP3	891	hypothetical protein	4.64605
SS1G_10796	SP	504	hypothetical protein	4.6167
SS1G_04662	SP	536	hypothetical protein	4.61421
SS1G_06119	SP	197	hypothetical protein	4.59444
SS1G_10439	SP	113	predicted protein	4.58933
SS1G_01529	SP	300	hypothetical protein	4.56155
SS1G_12413	SP	475	hypothetical protein	4.52015
SS1G_11468	SP	248	hypothetical protein	4.45466
SS1G_02119	SP	586	hypothetical protein	4.442
SS1G_12907	SP	246	hypothetical protein	4.37367
SS1G_02501	SP	449	hypothetical protein	4.33733
SS1G_12106	SP3	473	hypothetical protein	4.24819
SS1G_12836	SP3	463	hypothetical protein	4.17384
SS1G_11394	SP3	304	hypothetical protein	4.10472
SS1G_03647	SP3	1012	hypothetical protein	4.09754
SS1G_01828	SP	328	Endo-1,4-beta-glucanase, putative	4.05399
SS1G_02689	SP	106	predicted protein	4.05381
SS1G_05917	SP	352	hypothetical protein	4.03174
SS1G_10311	SP	304	hypothetical protein	4.03174
SS1G_05775	SL	414	hypothetical protein	3.98765
SS1G_08677	SP	531	hypothetical protein	3.96285
SS1G_08837	SP3	414	hypothetical protein	3.92999
SS1G_11932	SP	256	hypothetical protein	3.92825
SS1G_13318	SP	433	hypothetical protein	3.9282
SS1G_04683	SP	483	predicted protein	3.91664
SS1G_10048	SP	381	hypothetical protein	3.91664
SS1G_10613	SP3	125	predicted protein	3.91664
SS1G_09997	SL	456	hypothetical protein	3.91664
SS1G_14133	SP	302	hypothetical protein	3.90273
SS1G_00877	SP	544	hypothetical protein	3.85066
SS1G_05315	SP	537	hypothetical protein	3.8282
SS1G_05049	SP	482	hypothetical protein	3.79071
SS1G_04095	SP	282	hypothetical protein	3.77168
SS1G_02845	SP	261	hypothetical protein	3.7308
SS1G_02472	SP3	240	hypothetical protein	3.71603
SS1G_10353	SP	457	hypothetical protein	3.6936
SS1G_01434	SP3	218	hypothetical protein	3.67616
SS1G_10842	SP3	984	hypothetical protein	3.65263
SS1G_02828	SP	204	predicted protein	3.64084
SS1G_06426	SP3	883	hypothetical protein	3.63957
SS1G_03214	SP	527	predicted protein	3.63665
SS1G_07498	SP	454	hypothetical protein	3.62416
SS1G_06003	SP	191	hypothetical protein	3.61671
SS1G_06293	SP	199	hypothetical protein	3.57511
SS1G_09392	SP	398	hypothetical protein	3.56742
SS1G_13030	SP3	739	hypothetical protein	3.5331
SS1G_03084	SP	190	hypothetical protein	3.48684
SS1G_11430	SL	511	hypothetical protein	3.47967
SS1G_09050	SP	454	predicted protein	3.4683
SS1G_03255	SP3	590	Dihydroxyacetone kinase (Glycerone kinase)	3.39765
SS1G_11700	SP	437	hypothetical protein	3.38785
SS1G_07306	SP3	286	hypothetical protein	3.34307
SS1G_07780	SP	223	hypothetical protein	3.33168
SS1G_08644	SP	459	hypothetical protein	3.33168
SS1G_04196	SP3	596	hypothetical protein	3.33168
SS1G_05467	SP3	906	hypothetical protein	3.33168
SS1G_08621	SP	283	hypothetical protein	3.33127
SS1G_04473	SP3	761	hypothetical protein	3.32772
SS1G_12679	SP	278	hypothetical protein	3.31211
SS1G_12266	SP3	445	hypothetical protein	3.29292
SS1G_11578	SP	428	hypothetical protein	3.29044
SS1G_09719	SP3	376	hypothetical protein	3.27991
SS1G_07558	SP	364	hypothetical protein	3.26886
SS1G_11988	SP	678	hypothetical protein	3.22297
SS1G_07015	SP	265	hypothetical protein	3.19785
SS1G_10249	SP	256	hypothetical protein	3.18803
SS1G_00458	SP	389	hypothetical protein	3.18403
SS1G_09858	SP3	783	hypothetical protein	3.15902
SS1G_07267	SP3	521	hypothetical protein	3.14441
SS1G_08672	SP3	149	hypothetical protein	3.0975
SS1G_02863	SP	392	hypothetical protein	3.09678
SS1G_07543	SP	273	predicted protein	3.07584
SS1G_14129	SP3	191	hypothetical protein	3.06337
SS1G_07022	SP	453	hypothetical protein	2.9161
SS1G_02609	SP3	925	hypothetical protein	2.88775
SS1G_14009	SP3	817	hypothetical protein	2.86751
SS1G_02157	SL	522	hypothetical protein	2.84975
SS1G_02038	SP	250	hypothetical protein	2.8203
SS1G_01754	SP	282	hypothetical protein	2.7812
SS1G_07981	SP3	120	hypothetical protein	2.78047
SS1G_06817	SP	303	predicted protein	2.73708
SS1G_00332	SP	386	hypothetical protein	2.71795
SS1G_00119	SP3	512	hypothetical protein	2.70981
SS1G_12165	SP	372	hypothetical protein	2.7077
SS1G_01251	SP3	544	hypothetical protein	2.67936
SS1G_03644	SP3	126	predicted protein	2.67834
SS1G_07643	SP3	822	hypothetical protein	2.64582
SS1G_10905	SP	48	predicted protein	2.63535
SS1G_07536	SP3	319	hypothetical protein	2.62933
SS1G_07047	SP3	397	hypothetical protein	2.60543
SS1G_04786	SP	399	hypothetical protein	2.59444
SS1G_03282	SP	522	Serine protease	2.57037
SS1G_07655	SP	587	hypothetical protein	2.57022
SS1G_09782	SP	287	hypothetical protein	2.55067
SS1G_02708	SP	305	hypothetical protein	2.53866
SS1G_11992	SP	255	hypothetical protein	2.53638
SS1G_04592	SP	341	hypothetical protein	2.53541
SS1G_00861	SP	303	hypothetical protein	2.5331
SS1G_02655	SP	364	hypothetical protein	2.5331
SS1G_10892	SP	191	predicted protein	2.52782
SS1G_00360	SP3	512	hypothetical protein	2.5143
SS1G_14307	SP	244	predicted protein	2.44407
SS1G_07928	SP	231	hypothetical protein	2.43089
SS1G_12281	SP3	676	hypothetical protein	2.41519
SS1G_14289	SP	298	hypothetical protein	2.41019
SS1G_00509	SP	365	hypothetical protein	2.39278
SS1G_12263	SP	492	hypothetical protein	2.39278
SS1G_08921	SP3	580	hypothetical protein	2.36041
SS1G_07546	SP3	318	hypothetical protein	2.35229
SS1G_04152	SP	516	hypothetical protein	2.3356
SS1G_02188	SP3	497	hypothetical protein	2.33168
SS1G_10165	SP	327	hypothetical protein	2.32283
SS1G_11853	SP	566	hypothetical protein	2.31342
SS1G_02758	SP3	701	hypothetical protein	2.31334
SS1G_04490	SP	506	hypothetical protein	2.29027
SS1G_10848	SP3	727	hypothetical protein	2.27809
SS1G_03923	SP3	385	hypothetical protein	2.27217
SS1G_11818	SP	396	hypothetical protein similar to aspartic proteinase precursor	2.27169
SS1G_01236	SP3	566	hypothetical protein	2.23642
SS1G_09446	SP3	2597	hypothetical protein	2.21579
SS1G_12057	SP	452	hypothetical protein	2.17953
SS1G_02250	SP	244	predicted protein	2.17226
SS1G_10038	SP	579	hypothetical protein	2.14793
SS1G_06144	SP	230	hypothetical protein	2.1369
SS1G_05073	SP	290	hypothetical protein	2.10035
SS1G_01113	SP3	947	hypothetical protein	2.0975
SS1G_12985	SP3	464	hypothetical protein	2.09338
SS1G_00542	SP3	178	hypothetical protein	2.09023
SS1G_09695	SP3	313	hypothetical protein	2.08762
SS1G_08213	SP3	652	predicted protein	2.07589
SS1G_05089	SP3	136	hypothetical protein	2.04454
SS1G_14103	SP3	272	hypothetical protein	2.0392
SS1G_04888	SL	259	hypothetical protein	2.01847
SS1G_08927	SP	596	hypothetical protein	2.01009
SS1G_04475	SP	338	hypothetical protein	2.00952
SS1G_08645	SP	482	hypothetical protein	1.98456
SS1G_06869	SP3	964	hypothetical protein	1.9835
SS1G_04852	SP	455	hypothetical protein	1.97579
SS1G_09978	SP3	728	hypothetical protein	1.97113
SS1G_05273	SP3	529	hypothetical protein	1.96677
SS1G_10482	SP	340	hypothetical protein	1.96141
SS1G_10886	SL	538	hypothetical protein	1.93041
SS1G_05435	SP3	251	hypothetical protein	1.92998
SS1G_04241	SP3	139	predicted protein	1.90545
SS1G_10335	SP	57	cation transport-related protein, putative	1.90258
SS1G_08341	SP3	816	hypothetical protein	1.8917
SS1G_04794	SP3	303	hypothetical protein	1.88806
SS1G_01572	SP3	1028	hypothetical protein	1.88679
SS1G_02610	SP3	300	hypothetical protein	1.85094
SS1G_03599	SP3	720	hypothetical protein	1.84244
SS1G_12837	SP3	942	hypothetical protein	1.84194
SS1G_04376	SP	86	predicted protein	1.82816
SS1G_07901	SP	508	hypothetical protein	1.77557
SS1G_04200	SP3	774	hypothetical protein	1.77516
SS1G_12500	SP	546	hypothetical protein	1.72372
SS1G_05628	SP3	192	predicted protein	1.7222
SS1G_10634	SP3	626	predicted protein	1.70728
SS1G_10078	SP	537	hypothetical protein	1.68113
SS1G_02612	SP	539	hypothetical protein	1.63652
SS1G_00311	SP3	1017	hypothetical protein	1.63288
SS1G_04808	SP3	369	hypothetical protein	1.63214
SS1G_01092	SP	172	conserved hypothetical protein	1.62854
SS1G_08986	SP	153	hypothetical protein	1.62416
SS1G_12048	SP	273	hypothetical protein	1.62165
SS1G_12708	SP	548	hypothetical protein	1.61336
SS1G_12339	SP3	263	hypothetical protein	1.58654
SS1G_03274	SP3	387	hypothetical protein	1.57443
SS1G_00054	SP3	619	hypothetical protein	1.57137
SS1G_00233	SP	672	hypothetical protein	1.56758
SS1G_05794	SP	332	hypothetical protein	1.54921
SS1G_03221	SP3	985	hypothetical protein	1.5367
SS1G_00446	SP	796	hypothetical protein similar to Bc-hch	1.53521
SS1G_07184	SP	551	hypothetical protein	1.53121
SS1G_10274	SP3	446	hypothetical protein	1.52278
SS1G_03941	SP	553	hypothetical protein	1.51158
SS1G_00653	SP3	398	hypothetical protein	1.51027
SS1G_07234	SP	301	hypothetical protein	1.50468
SS1G_05037	SP	272	hypothetical protein	1.49928
SS1G_14403	SP3	408	hypothetical protein	1.49634
SS1G_00380	SP	451	hypothetical protein	1.4879
SS1G_10281	SL	298	hypothetical protein	1.48326
SS1G_04651	SP3	748	hypothetical protein	1.47518
SS1G_01851	SP	241	hypothetical protein	1.45206
SS1G_11331	SP3	470	hypothetical protein	1.432
SS1G_01776	SP	448	hypothetical protein	1.39816
SS1G_12976	SP3	559	hypothetical protein	1.39525
SS1G_12815	SL	922	hypothetical protein	1.39405
SS1G_13036	SP	723	hypothetical protein	1.38789
SS1G_01525	SP3	535	hypothetical protein	1.3854
SS1G_04624	SP3	260	hypothetical protein	1.38244
SS1G_04477	SP3	432	hypothetical protein	1.37248
SS1G_03074	SP	295	hypothetical protein	1.33661
SS1G_13431	SP3	125	hypothetical protein	1.3359
SS1G_12178	SP3	182	conserved hypothetical protein	1.33128
SS1G_10572	SP	406	hypothetical protein	1.31472
SS1G_01500	SP3	294	hypothetical protein	1.31228
SS1G_13358	SP3	269	predicted protein	1.28384
SS1G_06027	SP3	856	hypothetical protein	1.2597
SS1G_11332	SP	624	hypothetical protein	1.24361
SS1G_04453	SP3	189	predicted protein	1.2366
SS1G_02857	SP	680	hypothetical protein	1.18703
SS1G_11171	SP	172	predicted protein	1.17614
SS1G_01212	SP	280	hypothetical protein	1.16531
SS1G_12043	SP	507	hypothetical protein	1.146
SS1G_13764	SP	291	hypothetical protein	1.13347
SS1G_11481	SP3	425	hypothetical protein	1.10779
SS1G_13660	SP	454	hypothetical protein	1.10466
SS1G_06786	SP3	457	hypothetical protein	1.08741
SS1G_02820	SP	261	hypothetical protein	1.08638
SS1G_04085	SP	304	hypothetical protein	1.08565
SS1G_13786	SP3	1032	hypothetical protein	1.07441
SS1G_00624	SP	482	hypothetical protein similar to aspartic proteinase precursor	1.06511
SS1G_08618	SP	387	LAP2	1.06429
SS1G_10582	SP	206	hypothetical protein	1.05332
SS1G_12283	SP	497	hypothetical protein	1.00088
∆ The 314 potential effector candidates are designated as predicted secreted proteins, the gene expression of which is significantly up-regulated during infection of S. sclerotiorum. * indicates different types of predicted secreted proteins, please refer to Fungal Secretome Database (FSD) for details [79]. ** indicates the gene expression change folds detected by DGE.
