# Supplementary material for: A Small Secreted Virulence-Related Protein Is Essential for the Necrotrophic Interactions of Sclerotinia sclerotiorum with Its Host Plants
Source: PLoS Pathog. 2016 Feb 1;12(2):e1005435. doi: 10.1371/journal.ppat.1005435 (PMC4735494; doi:10.1371/journal.ppat.1005435)
Supplement: S2 Table — (XLS) [file ppat.1005435.s011.xls]

## Sheet: S2 Table
	S2 Table. Primers used in this study
Gene/DNA fragment	Primer name	Forward primer (5’-3’)	Reverse primer (5’-3’)	Original vector	Use
SsSSVP1 fragment	RNAi-SsSSVP1 F/R	CC ATCGAT GGATCC CGAAGCATGGCAATCCTG	CCC AAGCTT CTGCAG GGTTGACCTTTGTACCACTAA	pCIT+pCH/pCXDPH	Amplifying partial coding region of SsSSVP1 for RNAi
hph fragment	Hyg F/R	GGATGCCTCCGCTCGAAGTA	TTGCAAGACCTGCCTGAAACCG	-	Amplifying partial coding region of hygromycin B phosphotransferase gene for transformant confirmation
SsSSVP1 fragment	QPCR-SsSSVP1 F/R	ATGAAGGTCGTTCTGTTTATCTCTG	GCAGAGACATTGAGCGACTAC	-	Amplifying partial coding region of SsSSVP1 for qRT-PCR analysis
β-tubulin fragment of S. sclerotiorum	Tub F/R	TTGGATTTGCTCCTTTGACCAG	AGCGGCCATCATGTTCTTAGG	-	Amplifying partial coding region of β-tubulin gene (as S. sclerotiorum housekeeping gene) for qRT-PCR analysis
GFP	pTRV-GFP F/R	ATG GTGAGCAAGGGCGAG	TCA AAGATCTACCATGTACAGCTCGTC	pTRV2	Amplifying the coding region of GFP for agroinfiltration assay and subcellular localization analysis in tobacoo cells
SP-GFP	pTRV-SP-GFP F/R	ATGAAGGTCGTTCTGTTTATCTCTGCACTTGCTGCTACCCTAAGTGCAGCT ATGGTGAGCAAGGGCGAGGAG	TCA AAGATCTACCATGTACAGCTC	pTRV2	Amplifying the coding region of SP-GFP fusion for agroinfiltration assay and subcellular localization analysis in tobacoo cells
SsSSVP1∆SP	pTRV-SsSSVP1∆SP F/R	GCCCCACTAGAGCCAAGACAAT	TTA ATCCTTAATGAGTATTTG	pTRV2	Amplifying the coding region of SsSSVP1∆SP (18-163 aa, without SP) for agroinfiltration assay
GFP	GFP F/R	CG GGATCC GC GTCGAC GG ACTAGT GG GGTACC ggaggagga ATG GTGAGCAAGGGCGAG	C GAGCTC TCA AAGATCTACCATGTACAGCTCGTC	pBI121	Amplifying the coding region of GFP for constructing SsSSVP1∆SP-GFP and QCR8-GFP fusion
SsSSVP1∆SP	SsSSVP1∆SP F/R	CGC GGATCC ATG GCCCCACTAGAGCCAAGACAAT	CGG GGTACC ATCCTTAATGAGTATTTGATC	pBI121	Amplifying the coding region of SsSSVP1∆SP (18-163 aa, without SP) for constructing SsSSVP1∆SP-GFP fusion
SsSSVP1∆SP-GFP	pTRV-SsSSVP1∆SP-GFP F/R	ATG GCCCCACTAGAGCCAAGACAAT	TCA AAGATCTACCATGTACAGCTCGTC	pBI121+pTRV2	Amplifying the coding region of SsSSVP1∆SP-GFP fusion for subcellular localization analysis in tobacoo cells
SsSSVP1	pTRV-SsSSVP1 F/R	ATG AAGGTCGTTCTGTTTATCTCTG	TTA ATCCTTAATGAGTATTTG	pTRV2	Amplifying the coding region of SsSSVP1 for agroinfiltration assay
SsSSVP1-GFP	pTRV-SsSSVP1-GFP F	ATGAAGGTCGTTCTGTTTATCTCTGCACTTGCTGCTACCCTAAGTGCAGCTGCCCCACTAGAGCCAAGACAAT		pTRV2	Amplifying the coding region of SsSSVP1-GFP fusion for subcellular localization analysis in tobacoo cells
SsSSVP1∆SP-mCherry	pTRV-SsSSVP1∆SP-mCherry F/R	ATG GCCCCACTAGAGCCAAGACAAT	TCA AAGATCTACCATGTACAGCTCGTC	pTRV2	Amplifying the coding region of SsSSVP1∆SP-mCherry fusion for co-localization assay
QCR8	QCR8-F/R	CGC GGATCC ATG GGGAAGCAGCCGGTGAAATTG	CGG GGTACC GAATCTGTGCTCAAGCTTC	pBI121	Amplifying the coding region of QCR8 for constructing QCR8-GFP fusion
QCR8-GFP	pTRV-QCR8-GFP F/R	ATG GGGAAGCAGCCGGTGAAATTG	TCA AAGATCTACCATGTACAGCTCGTC	pBI121+pTRV2	Amplifying the coding region of QCR8-GFP fusion for co-localization assay
-	pTRV F	ATGTTATCATTAGAGATGGCATA	-	-	For sequencing to verify the direction of target gene being cloned into the pTRV2 vector
The promoter of EF-1 alpha	PEF-1a F/R	CCG CTCGAG GACAATTGCATGTAAAACAAT	C GAGCTC TTTGAAGGTTGTGTTTGGTTATTTG	pCH	Amplifying the region of the promoter PEF-1α
SsSSVP1-FLAG	SsSSVP1-FLAG F/R	C GAGCTC ATG AAGGTCGTTCTGTTTATCTCTG	TCC CCCGGG TTA TTTGTCGTCGTCGTCTTTGTAGTC ATCCTTAATGAGTATTTGATC	pCH	Amplifying the coding region of SsSSVP1-FLAG fusion for overexpression of SsSSVP1 and subcellular localization analysis
mCherry	mCherry F/R	GG GGTACC CC GTTAAC TAT GGGCCC C ggaggagga ATG GTGAGCAAGGGCGAG	TCA AAGATCTACCATGTACAGCTCGTC	pCXH	Amplifying the coding region of mCherry for constructing SsSSVP1-mCherry fusion
SsSSVP1	SsSSVP1 F/R	GG GGTACC ATGAAGGTCGTTCTGTTTATCTCTG	GGGCCC CC ATCCTTAATGAGTATTTGATC	pCXH	Amplifying the coding region of SsSSVP1 for constructing SsSSVP1-mCherry fusion
SsSSVP1-mCherry-NLS	SsSSVP1-mCherry-NLS F/R	CAGATCTTGGCTTTCGTAGGAACCCAATCTTCA ATG AAGGTCGTTCTGTTTATC	CACCACCCCGGTGAACAGCTCCTCGCCCTTGCTCAC TCA AACCTTTCTCTTCTTCTTAGG CTTGTACAGCTCGTCCATGCC	pDL2	Amplifying the coding region of SsSSVP1-mCherry fusion for nuclear targeting assay
SP-mCherry-NLS	SP-mCherry-NLS F/R	CAGATCTTGGCTTTCGTAGGAACCCAATCTTCA ATGAAGGTCGTTCTGTTTATCTCTGCACTTGCTGCTACCCTAAGTGCAGCT ATGGTGAGCAAGGGCGAGGAG	CACCACCCCGGTGAACAGCTCCTCGCCCTTGCTCAC TCA AACCTTTCTCTTCTTCTTAGG CTTGTACAGCTCGTCCATGCC	pDL2	Amplifying the coding region of SP-mCherry fusion for nuclear targeting assay
SsSSVP1∆SP	BiFC-SsSSVP1∆SP F/R	CGC GGATCC ATG GCCCCACTAGAGCCAAGACAAT	CGG GGTACC ATCCTTAATGAGTATTTGATC	pBI121+pUC-SPYNE	Amplifying the coding region of SsSSVP1∆SP (18-163 aa, without SP) for BiFC
QCR8	BiFC-QCR8 F/R	CGC GGATCC ATG GGGAAGCAGCCGGTGAAAT	CGG GGTACC GAATCTGTGCTCAAGCTTC	pBI121+pUC-SPYCE	Amplifying the coding region of QCR8 for BiFC
SsSSVP1∆SP	pGBKT7-SsSSVP1∆SP F/R	CC CATATG GCCCCACTAGAGCCAAGACAAT	GC GTCGAC TTA ATCCTTAATGAGTATTTG	pGBKT7	Amplifying the coding region of SsSSVP1∆SP (18-163 aa, without SP) for yeast two-hybrid assay
QCR8	pGADT7-AT-QCR8-1 F/R	TCC CCCGGG ATG GGGAAGCAGCCGGTGAAATTG	CCG CTCGAG TCA GAATCTGTGCTCAAGCTTC	pGADT7-Rec	Amplifying the coding region of QCR8-1 (AT3G10860) in A. thaliana for yeast two-hybrid assay
QCR8	pGADT7-AT-QCR8-2 F/R	CCG GAATTC ATG GGAAAGCAGCCGGTGAAATTG	CGC GGATCC TTA GAACCTGTGCTCCAGCTTCTC	pGADT7	Amplifying the coding region of QCR8-2 (AT5G05370) in A. thaliana for yeast two-hybrid assay
QCR8	pGADT7-NB-QCR8-1 F/R	CCG GAATTC ATG GGGAAGCAACCGGTGAAGCTGAAGGCAGTTGTTTAT	CGC GGATCC TTA GTATCTGTGTTCTAACTTC	pGADT7	Amplifying the coding region of QCR8-1 in N. benthamiana for yeast two-hybrid assay
QCR8	pGADT7-NB-QCR8-2 F/R	CCG GAATTC ATG GGGAAGCAACCGGTGAAGCTGAAGGCAGTTGTTTAC	CGC GGATCC TTA GTATCTGTGTTCTAACTTC	pGADT7	Amplifying the coding region of QCR8-2 in N. benthamiana for yeast two-hybrid assay
QCR8	pGADT7-NB-QCR8-3 F/R	CCG GAATTC ATG GGGAAACAACCAGTTAAAC	CGC GGATCC TTA GTATCTGTGTTCTAACTTTTCC	pGADT7	Amplifying the coding region of QCR8-3 in N. benthamiana for yeast two-hybrid assay
SsSSVP1∆SP-GFP	COIP-SsSSVP1∆SP-GFP F/R	CGC GGATCC ATG GCCCCACTAGAGCCAAGACAAT	C GAGCTC TCA AAGATCTACCATGTACAGCTC	pCNF3	Amplifying the coding region of SsSSVP1∆SP-GFP fusion for Co-IP
QCR8-3×FLAG	COIP-QCR8-3×FLAG F/R	CGC GGATCC ATGGGGAAGCAGCCGGTGAAAT	TCC CCCGGG GAATCTGTGCTCAAGCTTC	pCNF3	Amplifying the coding region of QCR8-3×FLAG fusion for Co-IP
-	F32 F/R	ACGAATCTCAAGCAATCAA	CTCTAATCATAAAAACCCATCT	-	For sequencing to verify target gene being cloned into the pCNF3 vector
-	SS1 F/R	TTCTGTTCAGTACGCCTACAATGATTTCCCT	GGAAATCATTGTAGGCGTACTGAACAGAAAC	pGBKT7 and pGADT7	For site-directed mutagenesis
-	SS2 F/R	CAATGATTTCCCTGCCATCAACGCACGCGAA	CGCGTGCGTTGATGGCAGGGAAATCATTGTA	pGBKT7 and pGADT7	For site-directed mutagenesis
-	SS3 F/R	AGCATGGCAATCCGCTCAAGTATCCTCGCTC	GCGAGGATACTTGAGCGGATTGCCATGCTTC	pGBKT7 and pGADT7	For site-directed mutagenesis
-	SS4 F/R	TGTAGTCGCTCAAGCTCTCTGCGACAATA	TATTGTCGCAGAGAGCTTGAGCGACTACAGT	pGBKT7 and pGADT7	For site-directed mutagenesis
-	SS5 F/R	CGCTCAATGTCTCGCCGACAATAAAATTGT	ATTTTATTGTCGGCGAGACATTGAGCGAC	pGBKT7 and pGADT7	For site-directed mutagenesis
-	SS6 F/R	TGAAACAGCAAGCGCTATCTCATGTCTCAGT	TGAGACATGAGATAGCGCTTGCTGTTTCATT	pGBKT7 and pGADT7	For site-directed mutagenesis
-	SS7 F/R	AGCTGTATCTCAGCTCTCAGTTATGCTAGC	TAGCATAACTGAGAGCTGAGATACAGCTTGC	pGBKT7 and pGADT7	For site-directed mutagenesis
-	SS8 F/R	CGCTCAAGATATGGCCGATAAGAAGACCACT	TGGTCTTCTTATCGGCCATATCTTGAGCGTG	pGBKT7 and pGADT7	For site-directed mutagenesis
	MutC38A-C44A-1 F/R	CCG GAATT CGCCCCACTAGAGCCAAGACAAT	CGCGTGCGTTGATGGCAGGGAAATCATTGTA	pGBKT7, pGADT7 and pTRV2	Amplying N-terminus from coding region of SsSSVP1∆SP-C38A for constructing SsSSVP1∆SP-C38A-C44A by fusion PCR
	MutC38A-C44A-2 F/R	CAATGATTTCCCTGCCATCAACGCACGCGAA	CGC GGATCC TTAATCCTTAATGAGTATTTG	pGBKT7, pGADT7 and pTRV2	Amplying C-terminus from coding region of SsSSVP1∆SP for constructing SsSSVP1∆SP-C38A-C44A by fusion PCR
SsSSVP1∆SP-C38A-C44A-3×FLAG and SsSSVP1∆SP-3×FLAG	pTRV2-SsSSVP1-3×FLAG F/R	GCCCCACTAGAGCCAAGACAAT	TTACTTATCATCATCGTCCTTGTAATCAATATCATGGTCTTTATAATCGCCGTCATGGTCTTTGTAGTC ATCCTTAATGAGTATTTG	pTRV2	Amplying coding region of SsSSVP1∆SP-C38A-C44A and SsSSVP1∆SP respectively for western blot analysis
QCR8 fragment	RNAi-QCR8-1 F/R	CCG GAATTC GAAGCTGAAGGCAGTTGTTTACGCTTTATCTCCG	CGC GGATCC AGTATCTGTGTTCTAACTTC	VIGS-pTRV2	Amplifying partial coding region of QCR8 for RNAi
QCR8 fragment	RNAi-QCR8-2 F/R	CCG GAATTC GAAGCTGAAGGCAGTTGTTTACGCTTTATCTCCA	CGC GGATCC AGTATCTGTGTTCTAACTTC	VIGS-pTRV2	Amplifying partial coding region of QCR8 for RNAi
QCR8 fragment	RNAi-QCR8-3 F/R	CCG GAATTC GGGGAAACAACCAGTTAAAC	CGC GGATCC GTATCTGTGTTCTAACTTTTCC	VIGS-pTRV2	Amplifying partial coding region of QCR8 for RNAi
-	pTRV2-EF/RNR	CGGACGAGTGGACTTAGATTCTG	CAAACGCCGATCTCAAACAGTC	-	For sequencing to verify target gene being cloned into the VIGS-pTRV2 vector
QCR8 fragment	QPCR-QCR8-1 F/R	TTCACCAAGCACGCACAA	AAACGGAGATAAAGCATAAACAACTG	-	Amplifying partial transcription region of QCR8-1 in N. benthamiana for qRT-PCR analysis
QCR8 fragment	QPCR-QCR8-2 F/R	CCCAGAAGCCCAAGCATTT	GCGAGCAGGAGAGTAGCA	-	Amplifying partial transcription region of QCR8-2 in N. benthamiana for qRT-PCR analysis
QCR8 fragment	QPCR-QCR8-3 F/R	CCATCTACCAAATGCCAATATCA	TGGAGATAAAGCGTAAACAACTG	-	Amplifying partial transcription region of QCR8-3 in N. benthamiana for qRT-PCR analysis
Actin fragment of N. benthamiana	Actin F/R	GCCGAGCGGGAAATTGTTAGG	CCACTGAGGACAATGTTTCCGTAC	-	Amplifying partial coding region of actin gene (as N. benthamiana housekeeping gene) for qRT-PCR analysis
